# Supplementary material for: Persistence of phenotypic responses to short-term heat stress in the tabletop coral Acropora hyacinthus
Source: PLoS One. 2022 Sep 9;17(9):e0269206. doi: 10.1371/journal.pone.0269206 (PMC9462741; doi:10.1371/journal.pone.0269206)
Supplement: S1 Table — Visual bleaching scores, symbiont proportion, temperature data, descriptions of reef and resistance/bleaching severity groupings, and colony identifications. (XLSX) [file pone.0269206.s007.xlsx]

## Sheet: Table S1
Region	Epoxy_EggCrate	Reef	Coral	mtDNA Haplogroup	BleachingSeverityGroup	Date_Day_0	VBSDay_0	VBSDay_1	VBSDay_2	VBSDay_3	VBSDay_4	VBSDay_5	VBSDay_6	VBSDay_7	CtrlVBSDay_0	CtrlVBSDay_1	CtrlVBSDay_2	CtrlVBSDay_3	CtrlVBSDay_4	CtrlVBSDay_5	CtrlVBSDay_6	CtrlVBSDay_7	MortDay_0	MortDay_1	MortDay_2	MortDay_3	MortDay_4	MortDay_5	MortDay_6	MortDay_7	CtrlMortDay_0	CtrlMortDay_1	CtrlMortDay_2	CtrlMortDay_3	CtrlMortDay_4	CtrlMortDay_5	CtrlMortDay_6	CtrlMortDay_7	Temperature	Control_Symbionts	Exp_Symbionts	Proportion_Symbionts_Lost	SacrificedControlVBSDay_0	SacrificedExperimentVBSDay_0	North_0vsSouth_1	Date_Day_1Month	NumberofDays_1Month	MortDay_1Month	VBSDay_1Month
Eastern Lagoon	Epoxy	7	3	9	M	2018-07-24	3	3	3	3	3.5	3.5	3.5	3.5	1	2	NA	NA	NA	NA	NA	NA	0	0	0	0	0	0	0	0	0	0	2	2	2	2	2	2	1845	0.126847	0.0459914	0.0808556	1.5	3.5	1	2020-08-22	29	0	2
Eastern Lagoon	Epoxy	7	4	4	H	2018-07-24	4	4	4	4	NA	NA	NA	NA	2	2	2	NA	NA	NA	NA	NA	0	0	1	1	2	2	2	2	0	0	1	2	2	2	2	2	1845	0.0891991	0.0428371	0.0463621	1	2.5	1	2020-08-22	29	2	NA
Eastern Lagoon	Epoxy	7	6	2	M	2018-07-24	3	3	3	3	3	3	3	3	2	2	2	2	NA	NA	NA	NA	0	0	0	0	0	0	0	0	0	0	0	1	2	2	2	2	1845	0.0793134	NA	#VALUE!	1.5	3.5	1	2020-08-22	29	0	1
Eastern Lagoon	Epoxy	7	7	10	M	2018-07-24	3	3	3	3	3	3	3	3	1	2	2	2	2	2	2	2	0	0	0	0	0	0	0	0	0	0	0	0	0	0	0	0	1845	NA	NA	#VALUE!	2	4	1	2020-08-22	29	0	1
Eastern Lagoon	Epoxy	9	12	3	M	2018-07-24	3	3	3	NA	NA	NA	NA	NA	1	1	1	1	2	2	2	NA	0	0	1	2	2	2	2	2	0	0	0	0	1	1	1	2	1547	0.0432295	0.0345829	0.0086466	2	3.5	1	2020-08-22	29	2	NA
Eastern Lagoon	Epoxy	9	13	17	L	2018-07-24	2	2	2	2	2	2	2	2.5	1	1	NA	NA	NA	NA	NA	NA	0	0	0	0	0	0	0	0	0	0	2	2	2	2	2	2	1547	NA	NA	#VALUE!	2	2.5	1	2020-08-22	29	0	1
Eastern Lagoon	Epoxy	9	14	6	L	2018-07-24	2	2	NA	NA	NA	NA	NA	NA	2	2	NA	NA	NA	NA	NA	NA	0	0	2	2	2	2	2	2	0	0	2	2	2	2	2	2	1547	0.0501383	0.0683058	-0.0181676	2	2	1	2020-08-22	29	2	NA
Eastern Lagoon	Epoxy	9	18	4	M	2018-07-24	3	3	3	3	3	3	3	3	2	3	NA	NA	NA	NA	NA	NA	0	0	0	0	0	0	0	0	0	1	2	2	2	2	2	2	1547	0.1198	0.0398387	0.0799613	2	4	1	2020-08-22	29	0	2.5
Eastern Lagoon	Epoxy	9	20	10	H	2018-07-24	4	4	4	4	4	4	4	4	1	1	1	2	2	NA	NA	NA	0	0	0	0	0	0	0	0	0	0	0	1	1	2	2	2	1547	0.0787305	0.00990275	0.0688278	1.5	5	1	2020-08-22	29	0	2
Eastern Lagoon	Epoxy	21	24	16	M	2018-07-24	3	3	NA	NA	NA	NA	NA	NA	2	2	2	2	2	2	2	2	0	1	2	2	2	2	2	2	0	0	0	0	0	0	0	0	NA	0.0564869	NA	#VALUE!	2	3	1	2020-08-22	29	2	NA
Eastern Lagoon	Epoxy	21	25	3	L	2018-07-24	2	2	2	2	2.5	2.5	2.5	2.5	1	1	1	1.5	1	1	1	1	0	0	0	0	0	0	0	0	0	0	0	0	0	0	0	0	NA	0.130937	0.0875486	0.0433882	2	3	1	2020-08-22	29	0	1
Southern Lagoon	Epoxy	17	32	4	M	2018-07-27	3	3	3	3	3	3	3	NA	1	1	1	1	1	NA	NA	NA	0	0	0	0	0	0	1	2	0	0	0	1	1	2	2	2	2451.67	0.0881264	0.0575295	0.0305969	2.5	3.5	1	2020-08-22	26	2	NA
Southern Lagoon	Epoxy	17	35	16	H	2018-07-27	3.5	3.5	3.5	4	4	3.5	3.5	3	2	2	1	1	1	1	1	1	0	0	0	0	0	0	0	0	0	0	0	0	0	0	0	0	2451.67	0.136112	0.0582634	0.0778489	2.5	4.25	1	2020-08-22	26	0	2
Southern Lagoon	Epoxy	18	88	4	H	2018-07-27	NA	NA	NA	NA	NA	NA	NA	NA	1	1	1	1	1	1	1	1	2	2	2	2	2	2	2	2	0	0	0	0	0	0	0	0	1204	0.0725546	0.0311792	0.0413755	3	5	1	2020-08-22	26	2	NA
Southern Lagoon	Epoxy	18	89	4	M	2018-07-27	3	3	3	NA	NA	NA	NA	NA	2	2	2	2	2	2	2	2	0	0	1	2	2	2	2	2	0	0	0	0	0	0	0	0	1204	0.0594088	0.0237974	0.0356114	2.75	2.5	1	2020-08-22	26	2	NA
Southern Lagoon	Epoxy	19	97	16	L	2018-07-27	2	3	3	NA	NA	NA	NA	NA	2	2	2	2	2	3	NA	NA	0	0	1	2	2	2	2	2	0	0	0	0	1	1	2	2	1412.67	NA	NA	#VALUE!	2	3.5	1	2020-08-22	26	2	NA
Southern Lagoon	Epoxy	19	99	16	H	2018-07-27	4	4	NA	NA	NA	NA	NA	NA	1	1	1	1	1	1	1	1	1	1	2	2	2	2	2	2	0	0	0	0	0	0	1	1	1412.67	0.0824096	0.0467096	0.0357	1.75	3.5	1	2020-08-22	26	2	NA
Northern Lagoon	Epoxy	30	206	16	L	2018-07-29	2	2	NA	NA	NA	NA	NA	NA	1	1	1	1	1	1	1	1	0	0	2	2	2	2	2	2	0	0	0	0	0	0	0	0	NA	0.173461	0.0707552	0.102706	1.5	2	0	2020-08-22	24	2	NA
Northern Lagoon	Epoxy	30	207	3	M	2018-07-29	3	3	3.5	3.5	3	3	3	3	1	1	1.5	1.5	1.5	1	1	1	0	0	0	0	0	0	0	0	0	0	0	0	0	0	0	0	NA	0.117045	0.0706959	0.046349	2.5	3	0	2020-08-22	24	0	1
Northern Lagoon	Epoxy	31	244	3	H	2018-07-29	4	4	NA	NA	NA	NA	NA	NA	2	2	2	2	2	2	2	2	0	0	2	2	2	2	2	2	0	0	0	0	0	0	0	0	1127.5	0.0380363	0.0273812	0.0106551	3	3	0	2020-08-22	24	2	NA
Northern Lagoon	Epoxy	31	249	10	H	2018-07-29	5	NA	NA	NA	NA	NA	NA	NA	2	2	2	2	2	2	2	2	1	2	2	2	2	2	2	2	0	0	0	0	0	0	0	0	1127.5	0.0856823	0	0.0856823	3	5	0	2020-08-22	24	2	NA
Northern Lagoon	Epoxy	32	332	1	H	2018-07-29	4	4	4	4	4	4	3.5	3.5	1	1	1	1	1	1	1	1	1	1	1	1	1	1	1	1	0	0	0	0	0	0	0	0	871	0.0591494	0.0143773	0.0447721	2	4	0	2020-08-22	24	0	2.5
Northern Lagoon	Epoxy	32	337	14	H	2018-07-29	5	NA	NA	NA	NA	NA	NA	NA	2	2	2	2	2	2	2	2	0	2	2	2	2	2	2	2	0	0	0	0	0	0	0	0	871	NA	NA	#VALUE!	2	3	0	2020-08-22	24	2	NA
Northern Lagoon	Epoxy	32	339	10	H	2018-07-29	5	NA	NA	NA	NA	NA	NA	NA	1	1	1	1	1	1	1	1	0	2	2	2	2	2	2	2	0	0	0	0	0	0	0	0	871	0.120564	0.061972	0.0585919	2	3	0	2020-08-22	24	2	NA
Northern Lagoon	Epoxy	32	340	16	M	2018-07-29	3	3	3	3	3	3	3	3	1	1	1	1	1	1	1	1	0	0	0	0	0	0	0	0	0	0	0	0	0	0	0	0	871	0.102124	0.0917459	0.0103783	2.5	3	0	2020-08-22	24	0	2
Northern Lagoon	Epoxy	35	214	16	H	2018-07-30	4	4	NA	NA	NA	NA	NA	NA	1	1	1	1	NA	NA	NA	NA	1	1	2	2	2	2	2	2	0	0	0	1	2	2	2	2	1918	NA	NA	#VALUE!	2	4	0	2020-09-04	36	2	NA
Northern Lagoon	Epoxy	35	215	26	H	2018-07-30	NA	NA	NA	NA	NA	NA	NA	NA	1	1	1	1	1	1	1	1	2	2	2	2	2	2	2	2	0	0	0	0	0	0	0	0	1918	NA	NA	#VALUE!	1.5	4	0	2020-09-04	36	2	NA
Northern Lagoon	Epoxy	36	322	8	M	2018-07-30	3	3	NA	NA	NA	NA	NA	NA	1	1	1	1	1	1	1	1	0	0	2	2	2	2	2	2	0	0	0	0	0	0	0	0	1933.5	0.0800228	0.0285255	0.0514973	1	5	0	2020-09-04	36	2	NA
Northern Lagoon	Epoxy	36	327	11	H	2018-07-30	5	5	5	NA	NA	NA	NA	NA	2	2	2	2	1	1	1	1	0	0	1	2	2	2	2	2	0	0	0	0	0	0	0	0	1933.5	0.0284302	0.00890891	0.0195213	1	4	0	2020-09-04	36	2	NA
Fore Reef	EggCrate	65	373	11	M	2018-08-02	3	3	3	3	3	3	2.5	2.5	2	2	2	2	2	2	2	2	0	0	0	0	0	0	0	0	0	0	0	0	0	0	0	0	151.333	NA	NA	#VALUE!	1	3.5	0	2020-09-04	33	0	2
Fore Reef	Epoxy	61	383	4	L	2018-08-02	2.5	2.5	2.5	2.5	2.5	2.5	2.5	2.5	1	1	1	1	1	1	1	1	0	0	0	0	0	0	0	0	0	0	0	0	0	0	0	0	1526	0.101029	0.106061	-0.00503103	2	3	0	2020-09-04	33	0	1
Fore Reef	Epoxy	61	387	3	L	2018-08-02	2	2	2	2	3	3	NA	NA	2	2	2	2	2	2	2	2	0	0	0	0	1	1	2	2	0	0	0	0	0	0	0	0	1526	0.0475563	0.0638725	-0.0163162	3	3	0	2020-09-04	33	2	NA
Fore Reef	Epoxy	60	391	3	M	2018-08-02	3	3	3	3	NA	NA	NA	NA	1	1	1	1	1	1	1	1	0	0	1	1	2	2	2	2	0	0	0	0	0	0	0	0	1515	0.140353	0.0337467	0.106606	2	3	0	2020-09-04	33	2	NA
Fore Reef	Epoxy	60	394	26	L	2018-08-02	2.5	2.5	2.5	2.5	2.5	2.5	2.5	2.5	2	2	2	2	2	2	2	2	0	0	0	0	0	0	0	0	0	0	0	0	0	0	0	0	1515	0.0595203	0.0563198	0.00320055	1.5	2	0	2020-09-04	33	0	1
Northern Lagoon	EggCrate	33	232	4	H	2018-08-03	4	4	4	4	4	4	4	4	1	1	1	2	1.5	1	1	1	0	0	0	0	0	0	0	0	0	0	0	0	0	0	0	0	495.5	0.0783618	0.0511804	0.0271814	2	4	0	2020-09-04	32	0	1
Northern Lagoon	EggCrate	33	234	11	M	2018-08-03	3	3	NA	NA	NA	NA	NA	NA	1	1	NA	NA	NA	NA	NA	NA	0	1	2	2	2	2	2	2	1	1	2	2	2	2	2	2	495.5	0.0874555	0.0390243	0.0484312	2	5	0	2020-09-04	32	2	NA
Northern Lagoon	EggCrate	33	236	16	L	2018-08-03	2	2	2	2	2	2	2	2	2	2	2	2	2	2	2	2	1	1	1	1	1	1	1	1	0	0	0	0	0	0	0	0	495.5	0.0859896	0.0464691	0.0395205	2	3	0	2020-09-04	32	0	1
Southern Lagoon	EggCrate	13	53	4	H	2018-08-04	NA	NA	NA	NA	NA	NA	NA	NA	2	2	2	2	2	2	2	2	2	2	2	2	2	2	2	2	0	0	0	0	0	0	0	0	1425	0.0501781	0.0606546	-0.0104764	3	5	1	2020-09-04	31	2	NA
Southern Lagoon	EggCrate	13	60	4	H	2018-08-04	4	4	NA	NA	NA	NA	NA	NA	2	3	3	3	3	3	3	3	1	1	2	2	2	2	2	2	0	0	0	0	0	0	0	0	1425	NA	NA	#VALUE!	3	5	1	2020-09-04	31	2	NA
Southern Lagoon	EggCrate	15	61	4	M	2018-08-04	3	4	NA	NA	NA	NA	NA	NA	2.5	2.5	2.5	2	2.5	2.5	2	2.5	0	1	2	2	2	2	2	2	0	0	0	0	0	0	0	0	NA	0.0419522	0.0398753	0.00207682	1.5	3	1	2020-09-04	31	2	NA
Southern Lagoon	EggCrate	15	66	20	M	2018-08-04	3	2.5	3	3	3	3	3	3	2	2	2	2	2	2	2	2	0	0	0	0	0	0	0	0	0	0	0	0	0	0	0	0	NA	NA	NA	#VALUE!	3	4	1	2020-09-04	31	0	1
Southern Lagoon	EggCrate	15	69	3	L	2018-08-04	2	2	2	2	2	2	2	2	2	2	2	2	2	2.5	2.5	2.5	0	0	0	0	0	0	0	0	0	0	0	0	0	0	0	0	NA	0.154291	0.0727721	0.0815188	2.5	3	1	2020-09-04	31	0	1
Southern Lagoon	EggCrate	15	70	4	L	2018-08-04	1	1	1	1	1	1	1	1	2	2	2	2	2	2	2	2	0	0	0	0	0	0	0	0	0	0	0	0	0	0	0	0	NA	0.131013	0.117868	0.013145	1	3	1	2020-09-04	31	0	1
Southern Lagoon	EggCrate	14	71	23	M	2018-08-04	3	3	3	3	3	3	3	3	2	2	2	2	2	2	2	2	0	0	0	0	0	0	0	0	0	0	0	0	0	0	0	0	2652.33	0.122379	0.0170224	0.105356	3	4	1	2020-09-04	31	0	1
Southern Lagoon	EggCrate	14	72	16	L	2018-08-04	2	2	2.5	2.5	2	2	2	2	2	2	2	2	2	2	2	2	0	0	0	0	0	0	0	0	0	0	0	0	0	0	0	0	2652.33	0.0616724	0.0253368	0.0363357	2	4	1	2020-09-04	31	0	1
Southern Lagoon	EggCrate	14	74	7	M	2018-08-04	3	3	3	3	3	3	3	3	3	3	3	3	2.5	2.5	2.5	2.5	0	0	0	0	0	0	0	0	0	0	0	0	0	0	0	0	2652.33	0.0937545	0.0503236	0.0434309	2.5	3	1	2020-09-04	31	0	1
Southern Lagoon	EggCrate	14	75	4	M	2018-08-04	3	3	3	3	3	3	3	3	2	2	2	2	2	2	2	2	0	0	0	0	0	0	0	0	0	0	0	0	0	0	0	0	2652.33	0.108198	0.0475877	0.0606108	2	3	1	2020-09-04	31	0	1
Southern Lagoon	EggCrate	14	78	26	M	2018-08-04	3	3	NA	NA	NA	NA	NA	NA	2	2	2	2	2	2	2	2	0	1	2	2	2	2	2	2	0	0	0	0	0	0	0	0	2652.33	NA	NA	#VALUE!	2.5	4	1	2020-09-04	31	2	NA
Western Lagoon	EggCrate	23	101	1	L	2018-08-05	2	2	2	2	2	2	2	2	2	2	2	2	2	2	2	2	0	0	0	0	0	0	0	0	0	0	0	0	0	0	0	0	3101.75	0.0746709	0.0644715	0.0101993	1	3	1	2020-09-04	30	0	1
Western Lagoon	EggCrate	23	104	8	L	2018-08-05	2	2	2	2	2	2	2	2	2	2	2	2	1.5	1.5	1	1	0	0	0	0	0	0	0	0	0	0	0	0	0	0	0	0	3101.75	0.0718615	0.0814214	-0.00955995	2	3	1	2020-09-04	30	0	2
Western Lagoon	EggCrate	23	106	8	M	2018-08-05	3	NA	NA	NA	NA	NA	NA	NA	1	1	1	1	1	1	1	1	0	2	2	2	2	2	2	2	0	0	0	0	0	0	0	0	3101.75	0.146442	NA	#VALUE!	2.5	5	1	2020-09-04	30	2	NA
Western Lagoon	EggCrate	23	108	8	H	2018-08-05	4	NA	NA	NA	NA	NA	NA	NA	2	2	2	2	2	2	2	2	1	2	2	2	2	2	2	2	0	0	0	0	0	0	0	0	3101.75	0.0610178	0.0405344	0.0204834	3.5	3	1	2020-09-04	30	2	NA
Western Lagoon	EggCrate	23	110	12	L	2018-08-05	2.5	2.5	2.5	2.5	2	2	2	2	2.5	2.5	2.5	2.5	2.5	2.5	2.5	2.5	0	0	0	0	0	0	0	0	0	0	0	0	0	0	0	0	3101.75	0.094948	0.0732879	0.0216601	2.5	3	1	2020-09-04	30	0	2
Western Lagoon	EggCrate	22	135	10	L	2018-08-05	2	2	2	2	2	2	2	2	2	2	2	2	2	2	2	2	0	0	0	0	0	0	0	0	0	0	0	0	0	0	0	0	2395	NA	NA	#VALUE!	2	1	1	2020-09-04	30	0	1
Western Lagoon	EggCrate	22	137	3	L	2018-08-05	2	2	2	2	2	2	2	2	3	3	3	3	3	2.5	2.5	2.5	0	0	0	0	0	0	0	0	0	0	0	0	0	0	0	0	2395	0.0553058	0.0350525	0.0202533	3	4	1	2020-09-04	30	0	1
Western Lagoon	EggCrate	22	138	11	M	2018-08-05	3	3	3	3	3	3	3	3	2.5	2.5	2.5	2.5	2.5	2.5	2.5	2.5	0	0	0	0	0	0	0	0	0	0	0	0	0	0	0	0	2395	0.0526508	0.0296496	0.0230012	3	4	1	2020-09-04	30	0	2
Western Lagoon	EggCrate	22	139	13	M	2018-08-05	3	3	3	3	3	3	3	3	2	2	2	2	2	2	2	2	0	0	0	0	0	0	0	0	0	0	0	0	0	0	0	0	2395	0.111767	0.0926229	0.0191441	1.5	2	1	2020-09-04	30	0	1
Northern Lagoon	EggCrate	34	221	16	H	2018-08-09	NA	NA	NA	NA	NA	NA	NA	NA	2	2	2	2	2	2	2	2	2	2	2	2	2	2	2	2	0	0	0	0	0	0	0	0	NA	0.0833199	0.00286567	0.0804543	2.5	5	0	2020-09-07	30	2	NA
Northern Lagoon	EggCrate	34	223	4	H	2018-08-09	4	4	NA	NA	NA	NA	NA	NA	2	1	1	1	1	1	1	1	1	1	2	2	2	2	2	2	1	1	1	1	1	1	1	1	NA	0.178166	0.0349678	0.143198	2	3	0	2020-09-07	30	2	NA
Northern Lagoon	EggCrate	34	224	8	M	2018-08-09	3	3	3	3	3	3	3	3	1	1	1	1	1	1	1	1	0	0	0	0	0	0	0	0	0	0	0	0	0	0	0	0	NA	0.106919	0.0319752	0.0749441	2	3	0	2020-09-07	30	0	2
Northern Lagoon	EggCrate	34	225	8	H	2018-08-09	NA	NA	NA	NA	NA	NA	NA	NA	2	2	2	2	2	1	1	1	2	2	2	2	2	2	2	2	0	0	0	0	0	0	0	0	NA	0.0350654	0.00202018	0.0330452	3	5	0	2020-09-07	30	2	NA
Northern Lagoon	EggCrate	34	227	26	M	2018-08-09	3	3	3	3	3	3	3	3	1	1	1	1	1	1	1	1	0	1	1	1	1	1	1	1	0	0	0	0	0	0	0	0	NA	NA	NA	#VALUE!	2	3	0	2020-09-07	30	1	1
Northern Lagoon	EggCrate	39	251	16	H	2018-08-09	4	4	4	4	3.5	3.5	3.5	3.5	2	2	2	2	2	2	2	2	0	1	1	1	1	1	1	1	0	0	0	0	0	0	0	0	NA	0.0814583	0	0.0814583	2.5	5	0	2020-09-07	30	0	1
Northern Lagoon	EggCrate	39	252	16	L	2018-08-09	2	2	2	2	1.5	1	1	1	3	3	3	3	2	2	2	2	0	0	0	0	0	0	0	0	0	0	0	0	0	0	0	0	NA	NA	NA	#VALUE!	2.5	5	0	2020-09-07	30	0	1
Northern Lagoon	EggCrate	39	255	1	H	2018-08-09	4	4	4	4	4	4	4	4	2	2	2	2	2	2	2	2	1	1	1	1	1	1	1	1	0	0	0	0	0	0	0	0	NA	0.103565	0.0342374	0.0693274	2	3	0	2020-09-07	30	0	1
Northern Lagoon	EggCrate	39	257	28	H	2018-08-09	4	4	4	3.5	3	3	3	3	1	1	1	1	1	1	1	1	1	1	1	1	1	1	1	1	0	0	0	0	0	0	0	0	NA	0.0815114	0.0630239	0.0184875	2	3	0	2020-09-07	30	1	2
Northern Lagoon	EggCrate	39	258	4	H	2018-08-09	4	4	4	4	4	4	4	4	1	1	1	1	1	1	1	1	0	1	1	1	1	1	1	1	0	0	0	0	0	0	0	0	NA	0.0576971	0.0141991	0.043498	2	4	0	2020-09-07	30	0	2
Northern Lagoon	EggCrate	38	263	8	H	2018-08-09	4	4	4	4	4	4	4	4	2	2	2	2	1	1	1	1	0	0	0	0	0	0	0	0	0	0	0	0	0	0	0	0	NA	0.0728929	0.0280386	0.0448544	2.5	4	0	2020-09-07	30	0	1
Northern Lagoon	EggCrate	38	266	3	L	2018-08-09	2	2	2	2	2	2	2	2	1	1	1	1	1	1	1	1	0	0	0	0	0	0	0	0	0	0	0	0	0	0	0	0	NA	0.0703224	0.029059	0.0412633	3	3	0	2020-09-07	30	1	1
Northern Lagoon	EggCrate	38	267	16	M	2018-08-09	3	3	3	NA	NA	NA	NA	NA	1	1	1	1	1	1	1	1	0	1	1	2	2	2	2	2	0	0	0	0	0	0	0	0	NA	0.144483	0.0586975	0.0857855	1.5	3	0	2020-09-07	30	2	NA
Northern Lagoon	EggCrate	38	268	18	L	2018-08-09	2.5	2.5	2.5	2.5	2.5	2.5	2.5	2.5	1	1	1	1	1	1	1	1	0	0	0	0	0	0	0	0	0	0	0	0	0	0	0	0	NA	0.0580478	0.0159058	0.042142	2	3	0	2020-09-07	30	0	1
Northern Lagoon	EggCrate	38	270	16	M	2018-08-09	3	3	3	3	3	3	3	3	1	1	1	1	1	1	1	1	0	0	0	0	0	0	0	0	0	0	0	0	0	0	0	0	NA	0.0565564	0.0168199	0.0397364	1.5	3	0	2020-09-07	30	0	1
Northern Lagoon	EggCrate	37	272	4	H	2018-08-09	NA	NA	NA	NA	NA	NA	NA	NA	1	1	1	1	1	1	1	1	2	2	2	2	2	2	2	2	0	0	0	0	0	0	0	0	NA	0.134968	0.0244177	0.11055	2	4	0	2020-09-07	30	2	NA
Northern Lagoon	EggCrate	37	273	4	M	2018-08-09	3	3	3	3	3	3	3	3	1	1	1	1	1	1	1	1	0	0	0	0	0	0	0	0	0	0	0	0	0	0	0	0	NA	0.179737	0.148092	0.0316453	3	3	0	2020-09-07	30	0	1
Northern Lagoon	EggCrate	37	275	4	H	2018-08-09	NA	NA	NA	NA	NA	NA	NA	NA	1	1	1	1	1	1	1	1	2	2	2	2	2	2	2	2	0	0	0	0	0	0	0	0	NA	0.0906945	0.0762434	0.0144511	2.5	4	0	2020-09-07	30	2	NA
Northern Lagoon	EggCrate	37	277	10	M	2018-08-09	3	NA	NA	NA	NA	NA	NA	NA	1	1	1	1	1	1	1	1	0	2	2	2	2	2	2	2	0	0	0	0	0	0	0	0	NA	0.0699689	0.0148669	0.055102	1.5	3	0	2020-09-07	30	2	NA
Northern Lagoon	EggCrate	37	278	16	H	2018-08-09	5	5	5	5	NA	NA	NA	NA	1	1	1	1	1	1	1	1	0	0	0	0	2	2	2	2	0	0	0	0	0	0	0	0	NA	0.039547	NA	#VALUE!	1.5	4	0	2020-09-07	30	2	NA
Northern Lagoon	EggCrate	37	279	1	H	2018-08-09	4	4	4	NA	NA	NA	NA	NA	1	1	1	1	1	1	1	1	0	1	1	2	2	2	2	2	0	0	0	0	0	0	0	0	NA	0.123924	0.107163	0.0167612	2	3	0	2020-09-07	30	2	NA
Northern Lagoon	EggCrate	37	280	6	H	2018-08-09	4	4	NA	NA	NA	NA	NA	NA	1	1	1	1	1	1	1	1	0	1	2	2	2	2	2	2	0	0	0	0	0	0	0	0	NA	0.0301504	0.0241189	0.00603155	2	3	0	2020-09-07	30	2	NA
Fore Reef	EggCrate	51	41	30	M	2018-08-11	3	3	3	3	3	3	3	3	1	1	1	1	1	1	1	1	0	0	0	0	0	0	0	0	0	0	0	0	0	0	0	0	907.5	0.0814166	0.023416	0.0580006	2	4	1	2020-09-10	30	0	1
Fore Reef	EggCrate	51	43	26	H	2018-08-11	4	NA	NA	NA	NA	NA	NA	NA	1	1	1	1	1	1	1	1	0	2	2	2	2	2	2	2	0	0	0	0	0	0	0	0	907.5	0.114606	0.0179265	0.0966794	2.5	3	1	2020-09-10	30	2	NA
Fore Reef	EggCrate	51	44	4	M	2018-08-11	3	3	NA	NA	NA	NA	NA	NA	2	2	2	2	2	2	2	2	0	1	2	2	2	2	2	2	0	0	0	0	0	0	0	0	907.5	0.159967	0.0257401	0.134227	2.5	4	1	2020-09-10	30	2	NA
Fore Reef	EggCrate	51	45	4	M	2018-08-11	3	3	NA	NA	NA	NA	NA	NA	1	1	1	1	1	1	1	1	0	0	NA	2	2	2	2	2	0	0	0	0	0	0	0	0	907.5	0.11976	0.0219008	0.0978596	2	4	1	2020-09-10	30	2	NA
Fore Reef	EggCrate	51	46	11	H	2018-08-11	4	4	4	4	4	4	4	4	1	1	1	1	1	1	1	1	0	0	0	0	0	0	0	0	0	0	0	0	0	0	0	0	907.5	0.119446	0.0559482	0.0634976	2	3	1	2020-09-10	30	0	1
Fore Reef	EggCrate	51	47	10	M	2018-08-11	3	3	3	3	3	3	3	3	1	1	1	1	1	1	1	1	0	0	0	0	0	0	0	0	0	0	0	0	0	0	0	0	907.5	NA	NA	#VALUE!	2	3	1	2020-09-10	30	0	1
Fore Reef	EggCrate	51	48	10	M	2018-08-11	3	3	3	3	2.5	2.5	2.5	2.5	1	1	1	1	1	1	1	1	0	0	0	0	0	0	0	0	0	0	0	0	0	0	0	0	907.5	NA	NA	#VALUE!	2	3	1	2020-09-10	30	0	1
Fore Reef	EggCrate	51	50	8	M	2018-08-11	3	3	3	3	3	3	3	3	1	1	1	1	1	1	1	1	0	0	0	0	0	0	0	0	0	0	0	0	0	0	0	0	907.5	0.0365955	0.0421499	-0.0055544	2	3	1	2020-09-10	30	0	1
Fore Reef	EggCrate	52	161	6	H	2018-08-11	NA	NA	NA	NA	NA	NA	NA	NA	1	1	1	1	1	1	1	1	2	2	2	2	2	2	2	2	0	0	0	0	0	0	0	0	1221	0.12571	0.0285186	0.0971912	2.5	5	1	2020-09-10	30	2	NA
Fore Reef	EggCrate	52	163	2	M	2018-08-11	3	3	NA	NA	NA	NA	NA	NA	1	1	1	1	1	1	1	1	0	1	2	2	2	2	2	2	0	0	0	0	0	0	0	0	1221	0.128457	0.026526	0.101931	2	4	1	2020-09-10	30	2	NA
Fore Reef	EggCrate	52	166	4	H	2018-08-11	4	4	NA	NA	NA	NA	NA	NA	1	1	1	1	1	1	1	1	1	1	2	2	2	2	2	2	1	1	1	1	1	1	1	1	1221	0.0543372	0.0565216	-0.00218437	2	3	1	2020-09-10	30	2	NA
Fore Reef	EggCrate	52	167	26	M	2018-08-11	3	3	NA	NA	NA	NA	NA	NA	1	1	1	2	2	2	2	2	0	1	NA	2	2	2	2	2	0	0	0	0	0	0	0	0	1221	0.0930491	0.0679195	0.0251296	2.5	3	1	2020-09-10	30	2	NA
Fore Reef	EggCrate	52	168	26	H	2018-08-11	NA	NA	NA	NA	NA	NA	NA	NA	3	3	3	3	3	3	3	3	2	2	2	2	2	2	2	2	1	1	1	1	1	1	1	1	1221	0.0486444	0.0572549	-0.00861052	2	5	1	2020-09-10	30	2	NA
Fore Reef	EggCrate	52	169	26	H	2018-08-11	NA	NA	NA	NA	NA	NA	NA	NA	2	2	2	2	2	2	2	2	2	2	2	2	2	2	2	2	0	1	1	1	1	1	1	1	1221	0.0301016	0.0474025	-0.017301	3.5	5	1	2020-09-10	30	2	NA
Fore Reef	EggCrate	52	170	26	M	2018-08-11	3	NA	NA	NA	NA	NA	NA	NA	2	2	2	2	2	2	2	2	1	2	2	2	2	2	2	2	0	0	0	0	0	0	0	0	1221	0.0331036	0.0253494	0.00775417	3	4	1	2020-09-10	30	2	NA
Fore Reef	EggCrate	53	171	13	L	2018-08-11	2.5	2.5	2.5	2.5	2.5	2.5	2.5	2.5	2	2	2	2	2	2	2	2	0	0	0	0	0	0	0	0	0	0	0	0	0	0	0	0	NA	0.0499794	0.0265821	0.0233973	2.5	3	1	2020-09-10	30	0	1
Fore Reef	EggCrate	53	176	7	H	2018-08-11	NA	NA	NA	NA	NA	NA	NA	NA	2	2	2	2	2	2	2	2	2	2	2	2	2	2	2	2	0	0	0	0	0	0	0	0	NA	0.0601149	0.025048	0.0350668	2	3	1	2020-09-10	30	2	NA
Fore Reef	EggCrate	53	179	16	L	2018-08-11	1.5	1.5	1.5	1.5	1.5	1.5	1.5	1.5	3	3	3	3	3	3	3	3	0	0	0	0	0	0	0	0	0	0	0	0	0	0	0	0	NA	0.0931499	0.0259131	0.0672368	2.5	3	1	2020-09-10	30	0	1
Fore Reef	EggCrate	53	180	3	H	2018-08-11	4	4	4	4	4	4	4	4	2	2	2	2	2	2	2	2	0	0	0	0	0	0	0	0	0	0	0	0	0	0	0	0	NA	0.0385768	0.0373306	0.00124624	3	4	1	2020-09-10	30	0	1
Fore Reef	EggCrate	54	182	3	H	2018-08-11	4	NA	NA	NA	NA	NA	NA	NA	2	2	2	2	2	2	2	2	1	2	2	2	2	2	2	2	0	0	0	0	0	0	0	0	1092.5	NA	NA	#VALUE!	3.5	5	1	2020-09-10	30	2	NA
Fore Reef	EggCrate	54	183	24	H	2018-08-11	NA	NA	NA	NA	NA	NA	NA	NA	1	1	1	1	1	1	1	1	2	2	2	2	2	2	2	2	0	0	0	0	0	0	0	0	1092.5	0.129393	NA	#VALUE!	2	5	1	2020-09-10	30	2	NA
Fore Reef	EggCrate	54	190	26	H	2018-08-11	NA	NA	NA	NA	NA	NA	NA	NA	2	2	2	2	2	2	2	2	2	2	2	2	2	2	2	2	0	0	0	0	0	0	0	NA	1092.5	0.148181	NA	#VALUE!	2	5	1	2020-09-10	30	2	NA
[truncated: 8 more columns]

## Sheet: Table S1 Key
Region	Epoxy_EggCrate	Reef	Coral	mtDNA Haplogroup	BleachingSeverityGroup	VBSDay_0	VBSDay_1	VBSDay_2	VBSDay_3	VBSDay_4	VBSDay_5	VBSDay_6	VBSDay_7	CtrlVBSDay_0	CtrlVBSDay_1	CtrlVBSDay_2	CtrlVBSDay_3	CtrlVBSDay_4	CtrlVBSDay_5	CtrlVBSDay_6	CtrlVBSDay_7	MortDay_0	MortDay_1	MortDay_2	MortDay_3	MortDay_4	MortDay_5	MortDay_6	MortDay_7	CtrlMortDay_0	CtrlMortDay_1	CtrlMortDay_2	CtrlMortDay_3	CtrlMortDay_4	CtrlMortDay_5	CtrlMortDay_6	CtrlMortDay_7	Temperature	Control_Symbionts	Exp_Symbionts	Proportion_Symbionts_Lost	SacrificedControlVBSDay_0	SacrificedExperimentVBSDay_0	North_0vsSouth_1	Date_Day_1Month	NumberofDays_Day_1Month	MortDay_1Month	VBSDay_1Month	CtrlMortDay_1Month
Region in Lagoon or Fore Reef	Control and Heat Stressed nubbins were either:	Specific Patch Reef or Fore Reef Site	Sampled Colony ID	Haplogroups are based on degree on relatedness compared to other mtDNA genomes in the sampling pool.	High, H (> 3); Moderate, M (3); or Low, L (< 3) Bleaching Severity Group	Heated Sample: Visual Bleaching Score Recovery Day 0	Heated Sample: Visual Bleaching Score Recovery Day 1	Heated Sample: Visual Bleaching Score Recovery Day 2	Heated Sample: Visual Bleaching Score Recovery Day 3	Heated Sample: Visual Bleaching Score Recovery Day 4	Heated Sample: Visual Bleaching Score Recovery Day 5	Heated Sample: Visual Bleaching Score Recovery Day 6	Heated Sample: Visual Bleaching Score Recovery Day 7	Control Sample: Visual Bleaching Score Recovery Day 0	Control Sample: Visual Bleaching Score Recovery Day 1	Control Sample: Visual Bleaching Score Recovery Day 2	Control Sample: Visual Bleaching Score Recovery Day 3	Control Sample: Visual Bleaching Score Recovery Day 4	Control Sample: Visual Bleaching Score Recovery Day 5	Control Sample: Visual Bleaching Score Recovery Day 6	Control Sample: Visual Bleaching Score Recovery Day 7	Heated Sample: Mortality Day 0	Heated Sample: Mortality Day 1	Heated Sample: Mortality Day 2	Heated Sample: Mortality Day 3	Heated Sample: Mortality Day 4	Heated Sample: Mortality Day 5	Heated Sample: Mortality Day 6	Heated Sample: Mortality Day 7	Control Sample: Mortality Day 0	Control Sample: Mortality Day 1	Control Sample: Mortality Day 2	Control Sample: Mortality Day 3	Control Sample: Mortality Day 4	Control Sample: Mortality Day 5	Control Sample: Mortality Day 6	Control Sample: Mortality Day 7	# of 10 min interval instances spent above 31C from 11/08/2017 - 07/20/2018	Control, after 2 day heat stress experiment: Symbiont / Total Cell Counts	Heated, after 2 day heat stress experiment: Symbiont / Total Cell Counts	Control - Experiment Symbiont Proportion	VBS of control replicate sacrificed for GUAVA flow cell cytometry	VBS of heated replicate sacrificed for GUAVA flow cell cytometry	Northern Lagoon/Ebil Fore Reef = 0	Date on which VBS and mortality was taken for the 30 day timepoint	Actual number of days post heat stress, based on sampling date, to appromixate one month (or 30 days)	Heated Sample Mortality, Recovery Day 30	Heated Sample visual bleaching, Recovery Day 30	Control Sample Mortality, Recovery Day 30
	1. epoxied upright on a plastic board			Most individual corals within the same reef showed separate mitochondrial genome sequences (summary in Table S1 from Palumbi et al. in revision). For the individuals with the same mitochondrial genome, a summary of full genome SNPs for these corals shows all to be genetically different individuals (unpublished).		1 = no visual bleaching	1 = no visual bleaching	1 = no visual bleaching	1 = no visual bleaching	1 = no visual bleaching	1 = no visual bleaching	1 = no visual bleaching	1 = no visual bleaching	1 = no visual bleaching	1 = no visual bleaching	1 = no visual bleaching	1 = no visual bleaching	1 = no visual bleaching	1 = no visual bleaching	1 = no visual bleaching	1 = no visual bleaching	0 = no visible tissue mortality	0 = no visible tissue mortality	0 = no visible tissue mortality	0 = no visible tissue mortality	0 = no visible tissue mortality	0 = no visible tissue mortality	0 = no visible tissue mortality	0 = no visible tissue mortality	0 = no visible tissue mortality	0 = no visible tissue mortality	0 = no visible tissue mortality	0 = no visible tissue mortality	0 = no visible tissue mortality	0 = no visible tissue mortality	0 = no visible tissue mortality	0 = no visible tissue mortality					1 = no visual bleaching	1 = no visual bleaching	Southern Lagoon/Ulong Fore Reef = 1			0 = no visible tissue mortality	1 = no visual bleaching	0 = no visible tissue mortality
	2. laid down flat directly on egg crate					2 = minimal visual bleaching	2 = minimal visual bleaching	2 = minimal visual bleaching	2 = minimal visual bleaching	2 = minimal visual bleaching	2 = minimal visual bleaching	2 = minimal visual bleaching	2 = minimal visual bleaching	2 = minimal visual bleaching	2 = minimal visual bleaching	2 = minimal visual bleaching	2 = minimal visual bleaching	2 = minimal visual bleaching	2 = minimal visual bleaching	2 = minimal visual bleaching	2 = minimal visual bleaching	1 = partial visible tissue mortality	1 = partial visible tissue mortality	1 = partial visible tissue mortality	1 = partial visible tissue mortality	1 = partial visible tissue mortality	1 = partial visible tissue mortality	1 = partial visible tissue mortality	1 = partial visible tissue mortality	1 = partial visible tissue mortality	1 = partial visible tissue mortality	1 = partial visible tissue mortality	1 = partial visible tissue mortality	1 = partial visible tissue mortality	1 = partial visible tissue mortality	1 = partial visible tissue mortality	1 = partial visible tissue mortality					2 = minimal visual bleaching	2 = minimal visual bleaching				1 = partial visible tissue mortality	2 = minimal visual bleaching	1 = partial visible tissue mortality
						3 = moderate visual bleaching	3 = moderate visual bleaching	3 = moderate visual bleaching	3 = moderate visual bleaching	3 = moderate visual bleaching	3 = moderate visual bleaching	3 = moderate visual bleaching	3 = moderate visual bleaching	3 = moderate visual bleaching	3 = moderate visual bleaching	3 = moderate visual bleaching	3 = moderate visual bleaching	3 = moderate visual bleaching	3 = moderate visual bleaching	3 = moderate visual bleaching	3 = moderate visual bleaching	2 = total visible tissue mortality	2 = total visible tissue mortality	2 = total visible tissue mortality	2 = total visible tissue mortality	2 = total visible tissue mortality	2 = total visible tissue mortality	2 = total visible tissue mortality	2 = total visible tissue mortality	2 = total visible tissue mortality	2 = total visible tissue mortality	2 = total visible tissue mortality	2 = total visible tissue mortality	2 = total visible tissue mortality	2 = total visible tissue mortality	2 = total visible tissue mortality	2 = total visible tissue mortality					3 = moderate visual bleaching	3 = moderate visual bleaching				2 = total visible tissue mortality	3 = moderate visual bleaching	2 = total visible tissue mortality
	Github Repository for code used in statistical analysis:					4 = severe visual bleaching	4 = severe visual bleaching	4 = severe visual bleaching	4 = severe visual bleaching	4 = severe visual bleaching	4 = severe visual bleaching	4 = severe visual bleaching	4 = severe visual bleaching	4 = severe visual bleaching	4 = severe visual bleaching	4 = severe visual bleaching	4 = severe visual bleaching	4 = severe visual bleaching	4 = severe visual bleaching	4 = severe visual bleaching	4 = severe visual bleaching																					4 = severe visual bleaching	4 = severe visual bleaching					4 = severe visual bleaching
	https://github.com/niasymwalker/manuscript_code_repository					5 = total visual bleaching	5 = total visual bleaching	5 = total visual bleaching	5 = total visual bleaching	5 = total visual bleaching	5 = total visual bleaching	5 = total visual bleaching	5 = total visual bleaching	5 = total visual bleaching	5 = total visual bleaching	5 = total visual bleaching	5 = total visual bleaching	5 = total visual bleaching	5 = total visual bleaching	5 = total visual bleaching	5 = total visual bleaching																					5 = total visual bleaching	5 = total visual bleaching					5 = total visual bleaching
[truncated: 7 more columns]
