# Supplementary material for: Persistence of phenotypic responses to short-term heat stress in the tabletop coral Acropora hyacinthus
Source: PLoS One. 2022 Sep 9;17(9):e0269206. doi: 10.1371/journal.pone.0269206 (PMC9462741; doi:10.1371/journal.pone.0269206)
Supplement: S2 Table — All statistics result outputs, including linear regressions, logistic regressions, ANOVAs, and post-hoc Tukey tests. (XLSX) [file pone.0269206.s008.xlsx]

## Sheet: Sheet1
Heated vs. Control Branches						Linear mixed-effects model fit by maximum likelihood						Ordinal logistic regression, Reef Temperature vs. Bleaching Severity Categories and Mortality						Welch Two Sample t-test: Patch Reef vs. Fore Reef Visual Bleaching Scores on Recovery Day 0
Recovery Day 0 Visual Bleaching Score 3-5 (moderate to severe bleaching)						VBS Recovery Day 0 vs. Day 7						Ordered Response Variables: Low bleaching, moderate bleaching, high bleaching, dead						t = -0.59561, df = 45.052, p-value = 0.5544
Pearson's Chi-squared test with Yates' continuity correction						AIC BIC logLik						polr(formula = BleachingSeverity_Cats ~ Reef_Temps, data = tempvsbleaching,						alternative hypothesis: true difference in means is not equal to 0
X-squared = 95.423, df = 1, p-value < 2.2e-16						20.01958 27.66767 -6.00979						Hess = TRUE)						95 percent confidence interval:
						Random effects:						Coefficients:						-0.4780047 0.2598100
Heated vs. Control Branches						Formula: ~1 | Reef_Region						Value Std. Error t value p value						sample estimates:
Recovery Day 7 Mortality						(Intercept) Residual						Reef_Temps -0.0008012 0.0003856 -2.078 0.0377053755						mean in group f mean in group p
Pearson's Chi-squared test with Yates' continuity correction						StdDev: 0.08281291 0.263892						Intercepts:						3.047619 3.156716
X-squared = 95.423, df = 1, p-value < 2.2e-16						Fixed effects: VBS7 ~ VBS0						Value Std. Error t value p value
						Value Std.Error DF t-value p-value						Low|Moderate -2.8019 0.7093 -3.9502 0.0000780815						Welch Two Sample t-test: Patch Reef vs. Fore Reef Visual Bleaching Scores on Recovery Day 7
Symbiont Concentration vs. Visual Bleaching Score Assignments						(Intercept) 0.1714935 0.1598620 44 1.07276 0.2892						Moderate|High -0.7668 0.6062 -1.2649 0.2059179192						t = 0.094038, df = 16.872, p-value = 0.9262
Linear mixed-effects model fit by maximum likelihood, for VBS 1-5 vs. Symbiont Counts						VBS0 0.9204526 0.0532836 44 17.27460 0.0000						High|Dead 0.8379 0.6540 1.2810 0.2001826160						alternative hypothesis: true difference in means is not equal to 0
AIC BIC logLik						Correlation:						Residual Deviance: 166.1957						95 percent confidence interval:
-500.4755 -480.7335 257.2378						(Intr)						AIC: 174.1957						-0.4999700 0.5465901
Random effects:						VBS0 -0.94						Nagelkerke's R2: 0.102						sample estimates:
Formula: ~1 | Region						Standardized Within-Group Residuals:												mean in group f mean in group p
(Intercept) Residual						Min Q1 Med Q3 Max						Linear Regression: Reef Temperature Extremes vs. VBS Recovery Day 0						2.818182 2.794872
StdDev: 0.01485608 0.02926123						-3.6159147 -0.1016347 0.2391606 0.4749535 1.7315583						Residual standard error: 0.7824 on 57 degrees of freedom
Fixed effects: SymProp ~ VBSValues						Number of Observations: 50						(143 observations deleted due to missingness)
Value Std.Error DF t-value p-value						Number of Groups: 5						Multiple R-squared: 0.08908, Adjusted R-squared: 0.0731
(Intercept) 0.08066718 0.01498113 115 5.384584 0.0000						Conditional R2: 0.875						F-statistic: 5.574 on 1 and 57 DF, p-value: 0.02167
VBSValues2 0.01038376 0.01424128 115 0.729131 0.4674						Marginal R2: 0.863
VBSValues3 -0.02409968 0.01407317 115 -1.712455 0.0895												Linear Regression: Reef Temperature Extremes vs. VBS Recovery Day 7
VBSValues4 -0.05261928 0.01592545 115 -3.304100 0.0013						Generalized linear mixed model fit, VBS Day 0 vs. Mortality Day 60						Residual standard error: 0.5681 on 28 degrees of freedom
VBSValues5 -0.05625762 0.01679113 115 -3.350437 0.0011						by maximum likelihood (Laplace Approximation) ['glmerMod']						(172 observations deleted due to missingness)
Correlation:						Family: binomial ( logit )						Multiple R-squared: 0.1588, Adjusted R-squared: 0.1287
(Intr) VBSVl2 VBSVl3 VBSVl4						Formula: AliveDay_60 ~ VBSDay_0 + (1 | ReefGroup)						F-statistic: 5.284 on 1 and 28 DF, p-value: 0.0292
VBSValues2 -0.836						AIC BIC logLik deviance df.resid
VBSValues3 -0.846 0.893						117.3 124.8 -55.7 111.3 85						ANOVA: Bleaching Severity Categories vs. VBS Recovery Day 7
VBSValues4 -0.748 0.803 0.798						Scaled residuals:						Sum of Squares 20.843975 6.156025
VBSValues5 -0.709 0.762 0.756 0.769						Min 1Q Median 3Q Max						Deg. of Freedom 2 47
Standardized Within-Group Residuals:						-1.2713 -0.8355 -0.5491 0.8892 1.8213						Residual standard error: 0.3619105
Min Q1 Med Q3 Max						Random effects:						Estimated effects may be unbalanced
-1.9260706 -0.7159229 -0.1335418 0.4679577 4.2360240						Groups Name Variance Std.Dev.
Number of Observations: 124						ReefGroup_Logit (Intercept) 0 0						TUKEY Test: Bleaching Severity Categories vs. VBS Recovery Day 7
Number of Groups: 5						Number of obs: 88, groups: ReefGroup_Logit, 5						95% family-wise confidence level
Conditional R2: 0.487						Fixed effects:						Categories	diff	lwr	upr	p adj
Marginal R2: 0.355						Estimate Std. Error z value Pr(>|z|)						High-Low	1.69949	1.36429	2.0347	0
ANOVA for VBS 1-5 vs. Symbiont Counts						(Intercept) -2.8781 0.9564 -3.009 0.00262 **						Mod-Low	0.948413	0.667077	1.22975	0
numDF denDF F-value p-value						VBSDay_0_Logit 0.8395 0.2928 2.867 0.00414 **						Mod-High	-0.751082	-1.07708	-0.42509	3.5e-06
(Intercept) 1 115 78.09101 <.0001						---
VBSValues 4 115 16.27184 <.0001						Signif. codes: 0 ‘***’ 0.001 ‘**’ 0.01 ‘*’ 0.05 ‘.’ 0.1 ‘ ’ 1						ANOVA: Bleaching Severity Categories vs. VBS Recovery Day 30
Tukey Test for VBS 1-5 vs. Symbiont Counts						Correlation of Fixed Effects:						Sum of Squares 0.821703 10.758297
Simultaneous Tests for General Linear Hypotheses						(Intr)						Deg. of Freedom 2 47
Multiple Comparisons of Means: Tukey Contrasts						VBSDy_0_Lgt -0.972						Residual standard error: 0.4784349
Fit: lme.formula(fixed = SymProp ~ VBSValues, random = ~1 |						optimizer (Nelder_Mead) convergence code: 0 (OK)						Estimated effects may be unbalanced
Region, method = "ML")						boundary (singular) fit: see ?isSingular
Linear Hypotheses:						Conditional R2: NA						TUKEY Test: Bleaching Severity Categories vs. VBS Recovery Day 30
Estimate Std. Error z value Pr(>|z|)						Marginal R2: 0.135						95% family-wise confidence level
2 - 1 == 0 0.010384 0.013951 0.744 0.94141												Categories	diff	lwr	upr	p adj
3 - 1 == 0 -0.024100 0.013787 -1.748 0.38428						Generalized linear mixed model fit, VBS Day 0 vs. Mortality Day 7						High-Low	0.29798	-0.145145	0.741105	0.244312
4 - 1 == 0 -0.052619 0.015601 -3.373 0.00612 **						by maximum likelihood (Laplace Approximation)						Mod-Low	0.246032	-0.125886	0.617949	0.255284
5 - 1 == 0 -0.056258 0.016449 -3.420 0.00501 **						Family: binomial ( logit )						Mod-High	-0.0519481	-0.4829	0.379004	0.954216
3 - 2 == 0 -0.034483 0.006407 -5.382 < 0.001 ***						Formula: AliveDay_7 ~ VBSDay_0 + (1 | ReefGroup)
4 - 2 == 0 -0.063003 0.009417 -6.690 < 0.001 ***						AIC BIC logLik deviance df.resid						ANOVA: Bleaching Severity Categories vs. VBS Recovery Day 60
5 - 2 == 0 -0.066641 0.010751 -6.199 < 0.001 ***						114.8 122.2 -54.4 108.8 85						Sum of Squares 1.643460e-30 5.752111e-29
4 - 3 == 0 -0.028520 0.009499 -3.003 0.02016 *						Scaled residuals:						Deg. of Freedom 2 46
5 - 3 == 0 -0.032158 0.010846 -2.965 0.02274 *						Min 1Q Median 3Q Max						Residual standard error: 1.118239e-15
5 - 4 == 0 -0.003638 0.010914 -0.333 0.99708						-1.2929 -0.8063 -0.5029 0.7735 1.9885						Estimated effects may be unbalanced
---						Random effects:						1 observation deleted due to missingness
Signif. codes: 0 ‘***’ 0.001 ‘**’ 0.01 ‘*’ 0.05 ‘.’ 0.1 ‘ ’ 1						Groups Name Variance Std.Dev.
(Adjusted p values reported -- single-step method)						ReefGroup_Logit (Intercept) 1.177e-16 1.085e-08						TUKEY Test: Bleaching Severity Categories vs. VBS Recovery Day 60
						Number of obs: 88, groups: ReefGroup_Logit, 5						95% family-wise confidence level
Linear mixed-effects model fit by maximum likelihood,						Fixed effects:						Categories	diff	lwr	upr	p adj
for Bleaching Severity Groups (Low, Mod, High) vs. Symbiont Counts						Estimate Std. Error z value Pr(>|z|)						High-Low	0	-1.04794e-15	1.04794e-15	1
AIC BIC logLik						(Intercept) -3.2633 0.9934 -3.285 0.00102 **						Mod-Low	4.44089e-16	-4.3947e-16	1.32765e-15	0.449202
-503.8122 -489.7108 256.9061						VBSDay_0_Logit 0.9443 0.3032 3.114 0.00184 **						Mod-High	4.44089e-16	-5.6388e-16	1.45206e-15	0.539127
Random effects:						---
Formula: ~1 | Region						Signif. codes: 0 ‘***’ 0.001 ‘**’ 0.01 ‘*’ 0.05 ‘.’ 0.1 ‘ ’ 1						Fisher's Exact Tests for Epoxy vs. Egg Crate Methodology: High Bleaching Severity Nubbin Mortality Day 60
(Intercept) Residual						Correlation of Fixed Effects:						p-value = 1
StdDev: 0.01476001 0.02934892						(Intr)						alternative hypothesis: true odds ratio is not equal to 1
Fixed effects: SymProp ~ ResistanceGroups						VBSDy_0_Lgt -0.973						95 percent confidence interval:
Value Std.Error DF t-value p-value						optimizer (Nelder_Mead) convergence code: 0 (OK)						0.2426461 9.4459504
(Intercept) 0.02646344 0.010029814 117 2.638478 0.0095						boundary (singular) fit: see ?isSingular						sample estimates:
ResistanceGroupsL 0.06333913 0.008417779 117 7.524446 0.0000						Conditional R2: NA						odds ratio
ResistanceGroupsM 0.03008059 0.008642362 117 3.480598 0.0007						Marginal R2: 0.165						1.32424
Correlation:
(Intr) RsstGL						Generalized linear mixed model fit, VBS Day 0 vs. Mortality Day 30						Fisher's Exact Tests for Epoxy vs. Egg Crate Methodology: Moderate Bleaching Severity Nubbin Mortality Day 60
ResistanceGroupsL -0.625						by maximum likelihood (Laplace Approximation)						p-value = 0.7342
ResistanceGroupsM -0.642 0.728						Family: binomial ( logit )						alternative hypothesis: true odds ratio is not equal to 1
Standardized Within-Group Residuals:						Formula: AliveDay_7_Logit ~ VBSDay_0_Logit + (1 | ReefGroup_Logit)						95 percent confidence interval:
Min Q1 Med Q3 Max						AIC BIC logLik deviance df.resid						0.2766208 6.6756923
-2.0681512 -0.7042410 -0.1202444 0.4920331 4.2205238						114.8 122.2 -54.4 108.8 85						sample estimates:
Number of Observations: 124						Scaled residuals:						odds ratio
Number of Groups: 5						Min 1Q Median 3Q Max						1.35244
Conditional R2: 0.484						-1.2929 -0.8063 -0.5029 0.7735 1.9885
Marginal R2: 0.353						Random effects:						Fisher's Exact Tests for Epoxy vs. Egg Crate Methodology: Low Bleaching Severity Nubbin Mortality Day 60
ANOVA for Resistance Groups, Low;Mod;High vs. Symbiont Counts						Groups Name Variance Std.Dev.						p-value = 0.03934
numDF denDF F-value p-value						ReefGroup_Logit (Intercept) 1.177e-16 1.085e-08						alternative hypothesis: true odds ratio is not equal to 1
(Intercept) 1 117 80.17209 <.0001						Number of obs: 88, groups: ReefGroup_Logit, 5						95 percent confidence interval:
ResistanceGroups 2 117 32.57283 <.0001						Fixed effects:						0.8225828 684.1163897
Tukey Test for Resistance Groups vs. Symbiont Counts						Estimate Std. Error z value Pr(>|z|)						sample estimates:
Simultaneous Tests for General Linear Hypotheses						(Intercept) -3.2633 0.9934 -3.285 0.00102 **						odds ratio
Multiple Comparisons of Means: Tukey Contrasts						VBSDay_0_Logit 0.9443 0.3032 3.114 0.00184 **						11.2618
Fit: lme.formula(fixed = SymProp ~ ResistanceGroups,						---						*Note the low sample size of epoxied nubbins (8 vs. 14 egg crate nubbins) and low mortality (5 out of 22)
random = ~1 | Region, method = "ML")						Signif. codes: 0 ‘***’ 0.001 ‘**’ 0.01 ‘*’ 0.05 ‘.’ 0.1 ‘ ’ 1
Linear Hypotheses:						Correlation of Fixed Effects:
Estimate Std. Error z value Pr(>|z|)						(Intr)
Low Bleaching - High Bleaching == 0 0.063339 0.008315 7.617 < 1e-04 ***						VBSDy_0_Lgt -0.973
Moderate Bleaching - High Bleaching == 0 0.030081 0.008537 3.523 0.00121 **						optimizer (Nelder_Mead) convergence code: 0 (OK)
Moderate Bleaching - Low Bleaching == 0 -0.033259 0.006213 -5.353 < 1e-04 ***						boundary (singular) fit: see ?isSingular
---						Conditional R2: NA
Signif. codes: 0 ‘***’ 0.001 ‘**’ 0.01 ‘*’ 0.05 ‘.’ 0.1 ‘ ’ 1						Marginal R2: 0.165
(Adjusted p values reported -- single-step method)
